# Supplementary material for: Local indigenous knowledge about some medicinal plants in and around Kakamega forest in western Kenya
Source: F1000Res. 2012 Dec 13;1:40. Originally published 2012 Oct 31. [Version 2] doi: 10.12688/f1000research.1-40.v2 (PMC3954169; doi:10.12688/f1000research.1-40.v2)
Supplement: Questionnaire provided to local informants to identify local medicinal plants — The questionnaire provided to local informants to identify local medicinal plants [file f1000research-1-603-s0001.tgz]

Archive with 1 entries (1 files):
- Questionnaire.pdf
