# Supplementary material for: Local indigenous knowledge about some medicinal plants in and around Kakamega forest in western Kenya
Source: F1000Res. 2012 Dec 13;1:40. Originally published 2012 Oct 31. [Version 2] doi: 10.12688/f1000research.1-40.v2 (PMC3954169; doi:10.12688/f1000research.1-40.v2)
Supplement: Medicinal plant species identified in and around Kakamega forest — Profiles of 40 putative medicinal plant species identified in and around Kakamega forest [file f1000research-1-603-s0000.tgz]

Archive with 40 entries (40 files):
- Albizia_grandi_bracteata.pdf
- Albizia_gummifera.pdf
- Aspilia_pluriseta.pdf
- Azadirachta_indica.pdf
- Bequartiodendron_oblanceolata.pdf
- Chrysocephalum_sp.pdf
- Clematopsis_scabiosifolia.pdf
- Clerodendron_pygmaeum.pdf
- Coffea_eugenioides.pdf
- Conyza_floribunda.pdf
- Desmodium_adscendens.pdf
- Desmodium_repandum.pdf
- Diospyros_abyssinica.pdf
- Dissotis_speciosa.pdf
- Dovyalis_macrocalyx.pdf
- Entada_abyssinica.pdf
- Erythrococca_atrovirens.pdf
- Hibiscus_sp.pdf
- Justica_flava.pdf
- Lantana_trifolia.pdf
- Leucas_calostachys.pdf
- Leucas_deflexa.pdf
- Markhamia_lutea.pdf
- Mondia_whitei.pdf
- Ocimum_kilimandscharicum.pdf
- Olea_capensis.pdf
- Paullinia_pinnata.pdf
- Paulownia_tomemtosa.pdf
- Piper_capense.pdf
- Piper_umbellatum.pdf
- Plectranthus_forsteri.pdf
- Prunus_africana.pdf
- Rhus_natalensis.pdf
- Sapium_ellypticum.pdf
- Senecio_moorei.pdf
- Solanum_incanum.pdf
- Thunbergia_alata.pdf
- Toddalia_asiatica.pdf
- Trichilia_emetica.pdf
- Zanthoxyllum_gilleti.pdf
